# Supplementary material for: Patient‐reported outcomes following neoadjuvant endocrine therapy, external beam radiation, and adjuvant continuous/intermittent endocrine therapy for locally advanced prostate cancer: A randomized phase III trial
Source: Cancer Med. 2021 May 1;10(10):3240–8. doi: 10.1002/cam4.3895 (PMC8124125; doi:10.1002/cam4.3895)
Supplement: Supplementary file 1 — Table S1 [file CAM4-10-3240-s001.xlsx]

## Sheet: Sheet1
Supplemental Table 1
FACT-P items	average score number	standard deviation
PWB	25	3.2
Social/family	23.2	8.5
emotional	16.6	4.7
functionla	20.2	6.3
Fact-P	119.7	18.2
urinary function scale	8.5	3
bowel function scale	3.3	1.1
sexual function scale	4.4	2
bother scale in EPIC	average score number	standard deviation
urinary bother scale	2.7	1.3
bowel bother scale	3.3	1
sexual bother scale	3.2	1.2
